# Supplementary material for: Gene expression of behaviorally relevant genes in the cerebral hemisphere changes after selection for tameness in Red Junglefowl
Source: PLoS One. 2017 May 8;12(5):e0177004. doi: 10.1371/journal.pone.0177004 (PMC5421773; doi:10.1371/journal.pone.0177004)
Supplement: S1 Table — Significantly differentially expressed genes before adjusting for multiple testing when comparing high fearful with low fearful S5 birds. The gene list cut off was set to p (unadjusted) < 0.01 which generated 417 significant genes. Table columns include microarray Probe ID (transcript ID), Ensembl Gene ID, annotated gene names, chromosomal probe position (chromosome and start position in base pairs), log fold change (FC) values, the unadjusted as well as adjusted p-values, overlap with previous studies, and biomaRt gene descriptions. (XLSX) [file pone.0177004.s001.xlsx]

## Sheet: Sheet1
Microarray Probe ID	Ensembl gene ID	Gene name	Chromosome	Probe start (bp)	logFC	unadj. p value	adj. p value	Overlap	Gene Description
ENSGALT00000010237	ENSGALG00000006332	RBM17	1	3324862	-0.252909	0.00892512	0.395363		RNA binding motif protein 17 [Source:HGNC Symbol;Acc:HGNC:16944]
ENSGALT00000012986	ENSGALG00000007998	SLC26A4	1	15775485	0.166819	0.00856452	0.395363		solute carrier family 26 (anion exchanger), member 4 [Source:HGNC Symbol;Acc:HGNC:8818]
ENSGALT00000012832	ENSGALG00000007905	LAMB1	1	15899985	0.505027	0.00133723	0.225669		laminin subunit beta 1 [Source:HGNC Symbol;Acc:HGNC:6486]
NM_001007086	ENSGALG00000009396	CAV2	1	26883231	0.15759	0.00747464	0.377632		caveolin-2 [Source:RefSeq peptide;Acc:NP_001007087]
ENSGALT00000030682	ENSGALG00000019361	FAM19A2	1	34590987	-0.340311	0.00296559	0.296983		family with sequence similarity 19 (chemokine (C-C motif)-like), member A2 [Source:HGNC Symbol;Acc:HGNC:21589]
NM_204840	ENSGALG00000009773	USP15	1	34739761	-0.181441	0.00498552	0.355806		ubiquitin carboxyl-terminal hydrolase 15 isoform 1 [Source:RefSeq peptide;Acc:NP_990171]
ENSGALT00000015981	ENSGALG00000009829	RPL18A	1	35467393	-0.23163	0.00781122	0.38268		ribosomal protein L18a [Source:HGNC Symbol;Acc:HGNC:10311]
ENSGALT00000016025	ENSGALG00000009856	GNS	1	35656989	-0.360444	0.000386789	0.14387		N-acetylglucosamine-6-sulfatase precursor [Source:RefSeq peptide;Acc:NP_001186488]
ENSGALT00000016550		TMEM19	1	38279408	-0.26473	0.00953484	0.395363
NM_001012810	ENSGALG00000011292	UBE2N	1	46750488	0.400929	0.0041567	0.335222		ubiquitin-conjugating enzyme E2 N [Source:RefSeq peptide;Acc:NP_001012828]
ENSGALT00000018529	ENSGALG00000011357	VEZT	1	47350866	0.308105	0.00549844	0.355806		vezatin, adherens junctions transmembrane protein [Source:HGNC Symbol;Acc:HGNC:18258]
NM_001030750	ENSGALG00000011479	NEDD1	1	47926746	-0.636133	0.000403879	0.146069		protein NEDD1 [Source:RefSeq peptide;Acc:NP_001025921]
ENSGALT00000041347		ENSGALG00000024434	1	49915335	-0.373514	0.00121747	0.217583
ENSGALT00000019221		H11L	1	50042930	-0.544234	0.00236701	0.279806
ENSGALT00000019301	ENSGALG00000011826	PLBD1	1	50825364	0.53025	0.00928931	0.395363	Bélteky et al., 2016	phospholipase B domain containing 1 [Source:HGNC Symbol;Acc:HGNC:26215]
ENSGALT00000019361	ENSGALG00000011867	SERHL2	1	51093921	-0.230788	0.00809391	0.388466		serine hydrolase-like 2 [Source:RefSeq peptide;Acc:NP_001264302]
ENSGALT00000030615	ENSGALG00000019324	ENSGALG00000019324	1	51129461	0.14693	0.00861342	0.395363	Bélteky et al., 2016	Uncharacterized protein [Source:UniProtKB/TrEMBL;Acc:F1NLV0]
ENSGALT00000019438	ENSGALG00000011913	SEPT3	1	51335124	0.432514	0.00319054	0.300424		septin 3 [Source:HGNC Symbol;Acc:HGNC:10750]
NM_001167731	ENSGALG00000012488	TST	1	53491342	-0.466285	0.00860565	0.395363		thiosulfate sulfurtransferase [Source:RefSeq peptide;Acc:NP_001161203]
ENSGALT00000020454	ENSGALG00000012523	IFT27	1	53623713	-0.50313	0.000518461	0.157491		putative GTP-binding protein RAY-like isoform 2 [Source:RefSeq peptide;Acc:NP_001264310]
ENSGALT00000030578		ENSGALG00000019306	1	54705220	-0.888542	2.13958e-07	0.00129987	Bélteky et al., 2016
ENSGALT00000020590	ENSGALG00000012611	C22orf28	1	55324399	0.452615	0.00792964	0.386272		RNA 2',3'-cyclic phosphate and 5'-OH ligase [Source:HGNC Symbol;Acc:HGNC:26935]
ENSGALT00000020663	ENSGALG00000012659	CKAP4	1	55948269	-0.264494	0.00926879	0.395363		cytoskeleton-associated protein 4 [Source:HGNC Symbol;Acc:HGNC:16991]
ENSGALT00000020898		Q5ZHY8	1	58384947	-0.157783	0.00611805	0.357372
ENSGALT00000020963		ENSGALG00000012853	1	58872239	-0.357723	0.00379413	0.31721	Bélteky et al., 2016
NM_001195276	ENSGALG00000028444	TMEM178B	1	59102052	0.435373	0.00942954	0.395363		transmembrane protein 178-like precursor [Source:RefSeq peptide;Acc:NP_001182205]
NM_001079722	ENSGALG00000012929	DNM1L	1	61082459	0.250814	0.00360635	0.31408		dynamin-1-like protein [Source:RefSeq peptide;Acc:NP_001073190]
NM_001006248	ENSGALG00000013095	DERA	1	65258313	-0.429846	0.00526881	0.355806		putative deoxyribose-phosphate aldolase [Source:RefSeq peptide;Acc:NP_001006248]
NM_001030769	ENSGALG00000013218	C3AR1	1	68964174	-0.341449	0.00516995	0.355806		C3a anaphylatoxin chemotactic receptor [Source:RefSeq peptide;Acc:NP_001025940]
ENSGALT00000022726	ENSGALG00000014033	KRAS	1	69417249	-0.424198	0.000330395	0.133817		GTPase KRas [Source:RefSeq peptide;Acc:NP_001243091]
NM_001030770	ENSGALG00000014094	STK38L	1	70241341	-0.509049	5.90956e-05	0.0480555	Nätt et al., 2012	serine/threonine-protein kinase 38-like [Source:RefSeq peptide;Acc:NP_001025941]
ENSGALT00000023027		CV040	1	73539478	-0.336519	0.00496455	0.355806
ENSGALT00000027948		CCDC91	1	74905744	-0.517652	0.00727704	0.377097
NM_001006281	ENSGALG00000017282	NDUFA9	1	75728372	-0.350754	0.00121141	0.217583		NADH dehydrogenase [Source:RefSeq peptide;Acc:NP_001006281]
NM_001037839	ENSGALG00000014362	CD86	1	79726247	-0.334857	0.00229801	0.279806	Bélteky et al., 2016	Gallus gallus CD86 molecule (CD86), mRNA. [Source:RefSeq mRNA;Acc:NM_001037839]
ENSGALT00000023284	ENSGALG00000014410	CSTB	1	79861320	-0.485142	0.00373727	0.31408		cystatin B (stefin B) [Source:RefSeq peptide;Acc:NP_001185577]
ENSGALT00000023326	ENSGALG00000014445	NOL1	1	80132375	0.293334	0.00672668	0.367067		NOP2 nucleolar protein [Source:HGNC Symbol;Acc:HGNC:7867]
ENSGALT00000023341	ENSGALG00000014455	LPAR5	1	80180406	-0.244723	0.00448298	0.350674		lysophosphatidic acid receptor 5 [Source:HGNC Symbol;Acc:HGNC:13307]
NM_001080885	ENSGALG00000014567	PHB2	1	80514142	-0.337828	0.00547302	0.355806		prohibitin-2 [Source:RefSeq peptide;Acc:NP_001074354]
ENSGALT00000023745	ENSGALG00000014723	GABARAPL3	1	81580165	-0.505904	0.000208761	0.105691		GABA(A) receptor-associated protein like 1 [Source:HGNC Symbol;Acc:HGNC:4068]
NM_001031485	ENSGALG00000014791	WDR3	1	82322476	0.218316	0.00357263	0.31408		WD repeat-containing protein 3 [Source:RefSeq peptide;Acc:NP_001026656]
ENSGALT00000023923	ENSGALG00000014816	SPICE1	1	82564762	-0.337542	0.00326779	0.300424		spindle and centriole associated protein 1 [Source:HGNC Symbol;Acc:HGNC:25083]
NM_001006252	ENSGALG00000015185	TAF13	1	86730020	-0.289926	0.00306833	0.300424		transcription initiation factor TFIID subunit 13 [Source:RefSeq peptide;Acc:NP_001006252]
ENSGALT00000024599	ENSGALG00000015246	TIPRL	1	87457777	-0.268937	0.00275623	0.28664		TOR signaling pathway regulator [Source:HGNC Symbol;Acc:HGNC:30231]
ENSGALT00000024611	ENSGALG00000015253	COL8A1	1	87598997	0.563092	0.00250324	0.279806		collagen, type VIII, alpha 1 [Source:HGNC Symbol;Acc:HGNC:2215]
ENSGALT00000024657	ENSGALG00000015275	NIT2	1	88195248	-0.348223	0.00403131	0.330967		nitrilase family member 2 [Source:HGNC Symbol;Acc:HGNC:29878]
ENSGALT00000024704	ENSGALG00000015307	ABI3BP	1	88440073	0.312788	0.00747971	0.377632		ABI family member 3 binding protein [Source:HGNC Symbol;Acc:HGNC:17265]
NM_001030785	ENSGALG00000015360	KIAA1524	1	90879004	-0.648761	0.00154701	0.249521	Bélteky et al., 2016	protein CIP2A homolog [Source:RefSeq peptide;Acc:NP_001025956]
ENSGALT00000024813	ENSGALG00000015378	ABHD10	1	91842859	-0.159961	0.00737395	0.377097		abhydrolase domain containing 10 [Source:HGNC Symbol;Acc:HGNC:25656]
ENSGALT00000024814	ENSGALG00000015379	TAGLN3	1	91857021	-0.252386	0.00651849	0.361113		transgelin 3 [Source:HGNC Symbol;Acc:HGNC:29868]
ENSGALT00000024843	ENSGALG00000015402	C3orf38	1	92105427	-0.215138	0.00328916	0.300424		chromosome 3 open reading frame 38 [Source:HGNC Symbol;Acc:HGNC:28384]
ENSGALT00000024900	ENSGALG00000015437	MPC2	1	94758529	-0.681001	0.006564	0.361437		brain protein 44 [Source:RefSeq peptide;Acc:NP_001265053]
ENSGALT00000030403		ENSGALG00000019210	1	95274169	-0.323685	0.00514667	0.355806
ENSGALT00000024969		Q5F3Z2	1	95665653	0.401917	0.00263155	0.279806
ENSGALT00000024971	ENSGALG00000015484	BCL9	1	95740880	0.717857	0.000800571	0.183715		B-cell CLL/lymphoma 9 [Source:HGNC Symbol;Acc:HGNC:1008]
ENSGALT00000024972	ENSGALG00000015485	ACP6	1	95765792	0.754506	0.0014451	0.237283	Bélteky et al., 2016	lysophosphatidic acid phosphatase type 6 isoform 1 precursor [Source:RefSeq peptide;Acc:NP_001265005]
NM_001030791	ENSGALG00000015491	GPR89B	1	95846503	0.497801	0.00121768	0.217583		Golgi pH regulator [Source:UniProtKB/Swiss-Prot;Acc:Q5F448]
ENSGALT00000030391	ENSGALG00000019202	RBM11	1	101434295	-0.478466	0.00197781	0.272387		Uncharacterized protein [Source:UniProtKB/TrEMBL;Acc:E1C4R8]
ENSGALT00000025604	ENSGALG00000015884	MIS18A	1	108343528	-0.568324	0.00712813	0.377097		MIS18 kinetochore protein A [Source:HGNC Symbol;Acc:HGNC:1286]
ENSGALT00000025608	ENSGALG00000015887	URB1	1	108407184	-0.3787	0.00351176	0.312221		URB1 ribosome biogenesis 1 homolog (S. cerevisiae) [Source:HGNC Symbol;Acc:HGNC:17344]
NM_001030797	ENSGALG00000016199	CRYAA	1	113199266	-0.636484	0.00853873	0.395363	Bélteky et al., 2016	Alpha-crystallin A chain [Source:UniProtKB/Swiss-Prot;Acc:P02504]
ENSGALT00000030336	ENSGALG00000016211	LOC418554	1	113884100	-0.231502	0.0051945	0.355806		Uncharacterized protein [Source:UniProtKB/TrEMBL;Acc:E1C6Q2]
ENSGALT00000026167	ENSGALG00000016227	GPR34	1	115483321	-0.508033	0.00372755	0.31408		probable G-protein coupled receptor 34 [Source:RefSeq peptide;Acc:NP_001074355]
ENSGALT00000030324		ENSGALG00000016237	1	115815831	0.470767	2.42385e-05	0.0321711	Bélteky et al., 2016
ENSGALT00000036634		ACOT9	1	121778541	0.891606	0.00612004	0.357372		acyl-coenzyme A thioesterase 9, mitochondrial [Source:RefSeq peptide;Acc:NP_001012841]
ENSGALT00000026423	ENSGALG00000016382	MBTPS2	1	122556164	-0.535577	2.47117e-05	0.0321711		membrane bound transcription factor peptidase, site 2 [Source:HGNC Symbol;Acc:HGNC:15455]
ENSGALT00000026700	ENSGALG00000016548	SYAP1	1	124901100	-0.427643	0.00586568	0.357372		synapse-associated protein 1 [Source:RefSeq peptide;Acc:NP_001264666]
NM_001171770	ENSGALG00000016628	NLGN4X	1	130904687	0.651415	0.00857864	0.395363	Rubin et al., 2010	neuroligin-4, X-linked [Source:RefSeq peptide;Acc:NP_001165241]
ENSGALT00000030267		CSF2RA	1	133302841	0.577937	9.73976e-05	0.065747		colony stimulating factor 2 receptor alpha subunit
ENSGALT00000026979	ENSGALG00000016717	GTPBP6	1	134174603	-0.458462	0.00424295	0.339175		GTP binding protein 6 (putative) [Source:HGNC Symbol;Acc:HGNC:30189]
ENSGALT00000026992	ENSGALG00000016727	PHF16	1	134282464	-0.204966	0.00103456	0.209266		jade family PHD finger 3 [Source:HGNC Symbol;Acc:HGNC:22982]
ENSGALT00000027008	ENSGALG00000016736	CYFIP1	1	134493509	-0.942237	0.00937271	0.395363		cytoplasmic FMR1 interacting protein 1 [Source:HGNC Symbol;Acc:HGNC:13759]
ENSGALT00000030243	ENSGALG00000016760	MRPL30	1	136639288	-0.538114	0.00284547	0.289729		Uncharacterized protein [Source:UniProtKB/TrEMBL;Acc:F1NJT0]
NM_001030813	ENSGALG00000016796	C2orf49	1	139399186	-0.600376	0.00385799	0.319718		ashwin [Source:RefSeq peptide;Acc:NP_001025984]
NM_001162390	ENSGALG00000016843	COL4A2	1	143165550	0.412168	0.00102728	0.209266		collagen, type IV, alpha 2 precursor [Source:RefSeq peptide;Acc:NP_001155862]
ENSGALT00000027212	ENSGALG00000016845	CARKD	1	143378212	-0.212351	0.00937737	0.395363		carbohydrate kinase domain containing [Source:HGNC Symbol;Acc:HGNC:25576]
ENSGALT00000027215	ENSGALG00000016847	CARS2	1	143458247	-0.197471	0.00835359	0.395363		cysteinyl-tRNA synthetase 2, mitochondrial (putative) [Source:HGNC Symbol;Acc:HGNC:25695]
ENSGALT00000027248	ENSGALG00000016868	NALCN	1	147732557	-0.235523	0.00513417	0.355806	Bélteky et al., 2016	sodium leak channel, non selective [Source:HGNC Symbol;Acc:HGNC:19082]
ENSGALT00000027291		ENSGALG00000016888	1	149470186	0.224862	0.000373889	0.141969
NM_001030820	ENSGALG00000016909	NDFIP2	1	157143918	0.270158	0.00590127	0.357372		NEDD4 family-interacting protein 2 [Source:RefSeq peptide;Acc:NP_001025991]
ENSGALT00000027358	ENSGALG00000016922	COMMD6	1	159150699	-0.209673	0.00809927	0.388466		COMM domain containing 6 [Source:HGNC Symbol;Acc:HGNC:24015]
NM_001079741	ENSGALG00000016931	BORA	1	160365991	-0.248721	0.000440406	0.147119		protein aurora borealis [Source:RefSeq peptide;Acc:NP_001073209]
ENSGALT00000027482		Q5ZK59	1	174018223	-0.437286	0.00935428	0.395363
ENSGALT00000027615		LOC418927	1	180460890	-0.43346	0.00503121	0.355806
ENSGALT00000027786	ENSGALG00000017194	TRPC6	1	187352219	0.220462	0.00945158	0.395363		transient receptor potential cation channel, subfamily C, member 6 [Source:HGNC Symbol;Acc:HGNC:12338]
ENSGALT00000025550	ENSGALG00000013256	PICALM	1	194941595	0.573698	0.00233975	0.279806		phosphatidylinositol binding clathrin assembly protein [Source:HGNC Symbol;Acc:HGNC:15514]
ENSGALT00000021895		NEU3	1	200653895	-0.910876	5.3105e-07	0.00183316
ENSGALT00000007693		Q5ZIB4	2	414957	0.48476	0.00124537	0.217583
ENSGALT00000008333	ENSGALG00000005188	FAM188B	2	873354	-0.311155	0.00942123	0.395363		family with sequence similarity 188 member B [Source:HGNC Symbol;Acc:HGNC:21916]
NM_001005571		CYP8B1	2	1984107	-0.383952	0.00440448	0.34894
ENSGALT00000010124	ENSGALG00000006264	MLL3	2	6654048	0.452144	0.00249112	0.279806		lysine (K)-specific methyltransferase 2C [Source:HGNC Symbol;Acc:HGNC:13726]
ENSGALT00000038221	ENSGALG00000008912	ABCB1LB	2	20686087	0.570794	0.00941077	0.395363		multidrug resistance protein 1 [Source:RefSeq peptide;Acc:NP_990225]
ENSGALT00000015329	ENSGALG00000009410	PEX1	2	22624163	0.311196	0.000108812	0.0708291	Bélteky et al., 2016	peroxisomal biogenesis factor 1 [Source:HGNC Symbol;Acc:HGNC:8850]
ENSGALT00000015427	ENSGALG00000009475	FAM133B	2	22649971	-0.370021	0.00831324	0.395363		protein FAM133 [Source:RefSeq peptide;Acc:NP_001026146]
ENSGALT00000038023	ENSGALG00000009689	PON2	2	23827703	-0.253306	0.00641423	0.360711		serum paraoxonase/arylesterase 2 precursor [Source:RefSeq peptide;Acc:NP_001188397]
ENSGALT00000018357	ENSGALG00000011251	TBC1D5	2	34885494	-0.652442	0.000670085	0.176999	Albert et al., 2012	TBC1 domain family member 5 [Source:HGNC Symbol;Acc:HGNC:19166]
ENSGALT00000018384	ENSGALG00000011265	LOC430217	2	35731520	0.154087	0.00854365	0.395363		Uncharacterized protein [Source:UniProtKB/TrEMBL;Acc:E1BRF6]
NM_205205	ENSGALG00000011291	NR1D2	2	37194557	-0.253992	0.00253581	0.279806		nuclear receptor subfamily 1 group D member 2 [Source:RefSeq peptide;Acc:NP_990536]
ENSGALT00000018441		NGLY1	2	37928089	-0.19209	0.00459969	0.350674
ENSGALT00000018635		CMC1	2	38789841	-0.396674	0.00762087	0.381152
ENSGALT00000037470	ENSGALG00000012258	GOLGA4	2	49067592	0.333598	0.00647546	0.360923		golgin A4 [Source:HGNC Symbol;Acc:HGNC:4427]
ENSGALT00000020036		LRRFIP2	2	49100008	-0.196703	0.00496301	0.355806
ENSGALT00000020113	ENSGALG00000012306	C7orf36	2	49922530	-0.44169	0.000720532	0.179896		Yae1 domain containing 1 [Source:HGNC Symbol;Acc:HGNC:24857]
ENSGALT00000023399	ENSGALG00000023010	NCR1	2	54566872	-0.394508	0.00186018	0.264873	Rubin et al., 2010
ENSGALT00000037403	ENSGALG00000023008	LOC426177	2	54582587	-0.486732	0.000266665	0.121506	Bélteky et al., 2016	Uncharacterized protein [Source:UniProtKB/TrEMBL;Acc:E1C0T0]
NM_205466	ENSGALG00000012671	PRL	2	59724575	-0.12797	0.00625956	0.359895	Bélteky et al., 2016	Prolactin [Source:UniProtKB/Swiss-Prot;Acc:P14676]
ENSGALT00000037180	ENSGALG00000012882	KDSR	2	69033784	-0.231247	0.00223433	0.279806		3-ketodihydrosphingosine reductase [Source:RefSeq peptide;Acc:NP_001026173]
ENSGALT00000021151	ENSGALG00000019543	FAM105B	2	78120417	-0.454138	0.00127396	0.21905		OTU deubiquitinase with linear linkage specificity [Source:HGNC Symbol;Acc:HGNC:25118]
ENSGALT00000021178	ENSGALG00000012979	TRIO	2	78368832	0.361276	0.00892221	0.395363		trio Rho guanine nucleotide exchange factor [Source:HGNC Symbol;Acc:HGNC:12303]
ENSGALT00000021239	ENSGALG00000013006	ROPN1L	2	80353846	-0.637285	0.00169345	0.250934	Bélteky et al., 2016	rhophilin associated tail protein 1-like [Source:HGNC Symbol;Acc:HGNC:24060]
ENSGALT00000041377		LOC428499	2	80420198	0.167911	0.000955874	0.202249
ENSGALT00000021451		C9orf4	2	86581301	0.286149	0.00405715	0.331595
ENSGALT00000022579	ENSGALG00000013932	NAPG	2	100581098	-0.241457	0.00334434	0.300424	Rubin et al., 2010	N-ethylmaleimide-sensitive factor attachment protein, gamma [Source:HGNC Symbol;Acc:HGNC:7642]
ENSGALT00000036810		ENSGALG00000022845	2	107527960	-0.917988	5.30306e-07	0.00183316
NM_205374	ENSGALG00000015732	PKIA	2	125040193	-0.361142	0.00474517	0.350674		cAMP-dependent protein kinase inhibitor alpha [Source:UniProtKB/Swiss-Prot;Acc:Q90641]
ENSGALT00000025766	ENSGALG00000015989	C8orf37	2	131251933	-0.292989	0.0010807	0.212306		chromosome 8 open reading frame 37 [Source:HGNC Symbol;Acc:HGNC:27232]
ENSGALT00000035369		LOC777521	2	131923424	-0.348516	0.00120486	0.217583
ENSGALT00000014511		TMEM17	3	9036575	0.289976	0.000495509	0.15307	Bélteky et al., 2016
ENSGALT00000014262		ETAA1	3	10858620	-0.193813	0.00560278	0.355806
ENSGALT00000014921	ENSGALG00000009158	CDC42BPA	3	13183221	0.565849	0.00525485	0.355806		serine/threonine-protein kinase MRCK alpha [Source:RefSeq peptide;Acc:NP_001186372]
ENSGALT00000038297		CALM	3	28349540	-0.32557	0.00742765	0.377097
ENSGALT00000016751	ENSGALG00000010296	MRPS18A	3	32021644	0.815584	4.87974e-05	0.044843		28S ribosomal protein S18a, mitochondrial isoform 1 [Source:RefSeq peptide;Acc:NP_001264552]
ENSGALT00000016762	ENSGALG00000010303	LOC421447	3	32086705	-0.234783	0.00782613	0.38268		Uncharacterized protein [Source:UniProtKB/TrEMBL;Acc:E1C7F4]
ENSGALT00000017917	ENSGALG00000011003	SLC35F3	3	40197658	-0.325588	0.00178572	0.262473		solute carrier family 35 member F3 [Source:HGNC Symbol;Acc:HGNC:23616]
NM_205060	ENSGALG00000011287	LOC395933	3	43688238	-0.265145	0.00225684	0.279806		sulfotransferase [Source:RefSeq peptide;Acc:NP_990391]
ENSGALT00000022153	ENSGALG00000013616	OPRM1	3	51939025	0.348706	0.00210617	0.272738		opioid receptor, mu 1 [Source:HGNC Symbol;Acc:HGNC:8156]
ENSGALT00000022584	ENSGALG00000019967	FAM54A	3	57165518	-0.171187	0.00280714	0.288431		mitochondrial fission regulator 2 [Source:HGNC Symbol;Acc:HGNC:21115]
ENSGALT00000004310	ENSGALG00000002732	AKAP7	3	59523723	-0.432845	0.00471705	0.350674		A-kinase anchoring protein 7 [Source:HGNC Symbol;Acc:HGNC:377]
ENSGALT00000022704	ENSGALG00000014014	LAMA2	3	60565271	0.262313	0.00245143	0.279806		laminin subunit alpha 2 [Source:HGNC Symbol;Acc:HGNC:6482]
ENSGALT00000023933	ENSGALG00000014825	C6orf174	3	61389996	0.582474	0.00117804	0.217583		Uncharacterized protein [Source:UniProtKB/TrEMBL;Acc:F1NB45]
ENSGALT00000023937	ENSGALG00000014828	ECHDC1	3	61511390	-0.489787	0.00703073	0.375783		ethylmalonyl-CoA decarboxylase 1 [Source:HGNC Symbol;Acc:HGNC:21489]
ENSGALT00000037392		ENSGALG00000023002	3	62168282	-0.330422	0.00737312	0.377097
NM_001012878	ENSGALG00000014834	NCOA7	3	62268174	0.210016	0.00767217	0.381152		nuclear receptor coactivator 7 [Source:HGNC Symbol;Acc:HGNC:21081]
ENSGALT00000024036	ENSGALG00000014902	GOPC	3	66017585	-0.266824	0.00642775	0.360711	Rubin et al., 2010
NM_204831	ENSGALG00000014991	HDAC2	3	67445901	-0.350357	0.00163734	0.250775		histone deacetylase 2 [Source:RefSeq peptide;Acc:NP_990162]
ENSGALT00000024259	ENSGALG00000015043	RPF2	3	68940422	-0.825889	0.00130216	0.221806		ribosome production factor 2 homolog [Source:HGNC Symbol;Acc:HGNC:20870]
ENSGALT00000024310	ENSGALG00000015068	GPR6	3	69398615	0.374485	0.0063808	0.360711		G protein-coupled receptor 6 [Source:HGNC Symbol;Acc:HGNC:4515]
ENSGALT00000024687	ENSGALG00000015297	FOXO3	3	70018373	0.345654	0.000576602	0.161679		forkhead box O3 [Source:HGNC Symbol;Acc:HGNC:3821]
ENSGALT00000024973	ENSGALG00000015486	COQ3	3	74189484	-0.326404	0.00895495	0.395363		coenzyme Q3 methyltransferase [Source:HGNC Symbol;Acc:HGNC:18175]
ENSGALT00000031690	ENSGALG00000019921	NDUFAF4	3	75334146	-0.406351	0.00612741	0.357372		NADH:ubiquinone oxidoreductase complex assembly factor 4 [Source:HGNC Symbol;Acc:HGNC:21034]
NM_001103201	ENSGALG00000015580	UFL1	3	75514053	0.369938	0.000123833	0.0778266		E3 UFM1-protein ligase 1 [Source:RefSeq peptide;Acc:NP_001096671]
ENSGALT00000025446	ENSGALG00000015779	ACY1L2	3	78525921	-0.789295	5.84627e-05	0.0480555		peptidase M20 domain containing 2 [Source:HGNC Symbol;Acc:HGNC:21408]
ENSGALT00000025485	ENSGALG00000015806	RARS2	3	79135971	-0.350736	0.00593578	0.357372		probable arginyl-tRNA synthetase, mitochondrial [Source:RefSeq peptide;Acc:NP_001264948]
ENSGALT00000025725		SDHAF4	3	85437845	-1.05543	0.00104484	0.209266	Bélteky et al., 2016
NM_001012880	ENSGALG00000016278	PRIM2	3	89520703	0.458694	0.00590306	0.357372	Bélteky et al., 2016	DNA primase large subunit [Source:RefSeq peptide;Acc:NP_001012898]
ENSGALT00000037006	ENSGALG00000022901	ENSGALG00000022901	3	89675418	-0.31919	0.00838944	0.395363		Uncharacterized protein [Source:UniProtKB/TrEMBL;Acc:E1C9C7]
NM_001001776	ENSGALG00000016328	GSTA	3	91219400	0.256959	0.00783165	0.38268		Glutathione S-transferase [Source:UniProtKB/Swiss-Prot;Acc:Q08393]
ENSGALT00000036946	ENSGALG00000022887	KBTBD11	3	93677588	0.609866	0.000840621	0.184592		kelch repeat and BTB (POZ) domain containing 11 [Source:HGNC Symbol;Acc:HGNC:29104]
ENSGALT00000026524	ENSGALG00000016441	ENSGALG00000016441	3	99381626	0.96884	0.00992095	0.404517	Bélteky et al., 2016	Uncharacterized protein [Source:UniProtKB/TrEMBL;Acc:F1NKA4]
ENSGALT00000031597	ENSGALG00000016449	PQLC3	3	100043307	-0.973971	0.00852285	0.395363		PQ loop repeat containing 3 [Source:HGNC Symbol;Acc:HGNC:28503]
ENSGALT00000026553		Q7ZZY2	3	100668932	0.308997	0.00449423	0.350674
ENSGALT00000026639	ENSGALG00000016510	KRTCAP3	3	107320686	-0.37657	0.00739033	0.377097		keratinocyte associated protein 3 [Source:HGNC Symbol;Acc:HGNC:28943]
ENSGALT00000026660		ENSGALG00000016521	3	107408276	-0.160199	0.00455897	0.350674
NM_001031101	ENSGALG00000016649	MTMR9	3	109935097	0.330877	0.00856807	0.395363		myotubularin-related protein 9 [Source:RefSeq peptide;Acc:NP_001026272]
ENSGALT00000026881	ENSGALG00000016653	FAM167A	3	110013503	-0.242617	0.0042213	0.338932		family with sequence similarity 167 member A [Source:HGNC Symbol;Acc:HGNC:15549]
ENSGALT00000036723		CATB	3	110183312	0.887722	0.000961923	0.202249
NM_001001610	ENSGALG00000019843	GAL4	3	110276282	-0.161744	0.00208405	0.272738	Bélteky et al., 2016	Gallinacin-4 [Source:UniProtKB/Swiss-Prot;Acc:Q6GXJ1]
ENSGALT00000040739	ENSGALG00000004713	LAS1L	4	93265	-0.249701	0.00139011	0.232442		LAS1-like, ribosome biogenesis factor [Source:HGNC Symbol;Acc:HGNC:25726]
NM_001008464	ENSGALG00000004111	GPR174	4	1439059	0.496008	0.000626644	0.170466		probable G-protein coupled receptor 174 [Source:RefSeq peptide;Acc:NP_001008464]
NM_001031532	ENSGALG00000005507	NONO	4	2269715	0.257139	0.00501554	0.355806		non-POU domain-containing octamer-binding protein [Source:RefSeq peptide;Acc:NP_001026703]
ENSGALT00000032405	ENSGALG00000020320	ENSGALG00000020320	4	2386162	-0.199434	0.00531892	0.355806		Uncharacterized protein [Source:UniProtKB/TrEMBL;Acc:E1C1D9]
ENSGALT00000009988	ENSGALG00000006190	FHL1	4	4237102	0.409595	0.00608209	0.357372		four and a half LIM domains 1 [Source:HGNC Symbol;Acc:HGNC:3702]
ENSGALT00000010690	ENSGALG00000006623	ATP11C	4	5129319	-0.570396	0.000604034	0.166805		ATPase, class VI, type 11C [Source:HGNC Symbol;Acc:HGNC:13554]
ENSGALT00000010849	ENSGALG00000006707	NOX1	4	5166311	0.149714	0.00317118	0.300424		NADPH oxidase 1 [Source:HGNC Symbol;Acc:HGNC:7889]
ENSGALT00000039704		Q5ZKN6	4	8622348	-0.441352	0.00331497	0.300424
ENSGALT00000039606		ENSGALG00000023700	4	9988108	0.283858	0.00468001	0.350674
NM_204828	ENSGALG00000007750	RLIM	4	12451072	0.377932	0.000565412	0.161679		E3 ubiquitin-protein ligase RLIM [Source:RefSeq peptide;Acc:NP_990159]
ENSGALT00000032282	ENSGALG00000009432	ENSGALG00000009432	4	23003399	-0.455022	0.00331446	0.300424		Uncharacterized protein [Source:UniProtKB/TrEMBL;Acc:F1NSN7]
ENSGALT00000030113		Q56IA0	4	32259341	0.271286	0.00678666	0.368136
ENSGALT00000016214	ENSGALG00000009974	MMAA	4	32303140	-0.460937	0.00281689	0.288431		methylmalonic aciduria (cobalamin deficiency) cblA type [Source:HGNC Symbol;Acc:HGNC:18871]
ENSGALT00000027554		DCLK2	4	33892014	0.656128	1.90818e-05	0.0289821
NM_001031132	ENSGALG00000026210	SGK196	4	35294882	-0.724143	0.00253009	0.279806	Rubin et al., 2010	probable inactive protein kinase-like protein SgK196 [Source:RefSeq peptide;Acc:NP_001026303]
ENSGALT00000017145		LOC422528	4	39319536	0.365808	0.00919553	0.395363
NM_001031136	ENSGALG00000010601	UFSP2	4	40643753	-0.33638	0.00549733	0.355806	Rubin et al., 2010	ufm1-specific protease 2 [Source:RefSeq peptide;Acc:NP_001026307]
NM_001006443	ENSGALG00000010614	SLC25A4	4	40760469	-0.270527	0.00952122	0.395363		ADP/ATP translocase 1 [Source:RefSeq peptide;Acc:NP_001006443]
ENSGALT00000032184	ENSGALG00000020193	PLAC8	4	47883175	-0.315504	0.00161552	0.250775		placenta-specific 8 [Source:RefSeq peptide;Acc:NP_001264711]
ENSGALT00000037649	ENSGALG00000012219	UNC5C	4	60414602	0.406494	0.000163265	0.0901719		netrin receptor UNC5C precursor [Source:RefSeq peptide;Acc:NP_989782]
ENSGALT00000022965	ENSGALG00000014200	GABRB1	4	68753087	-0.365634	0.00161467	0.250775	Bélteky et al., 2016	gamma-aminobutyric acid (GABA) A receptor, beta 1 [Source:HGNC Symbol;Acc:HGNC:4081]
ENSGALT00000023229	ENSGALG00000014378	ANAPC4	4	75975491	-0.239065	0.00361489	0.31408		anaphase promoting complex subunit 4 [Source:HGNC Symbol;Acc:HGNC:19990]
ENSGALT00000023263	ENSGALG00000014398	PPARGC1A	4	76629533	0.191421	0.00318026	0.300424		peroxisome proliferator-activated receptor gamma coactivator 1-alpha [Source:RefSeq peptide;Acc:NP_001006457]
ENSGALT00000028108	ENSGALG00000006334	LAP3	4	78885793	-0.32946	0.00767489	0.381152		cytosol aminopeptidase [Source:RefSeq peptide;Acc:NP_001026507]
ENSGALT00000023421	ENSGALG00000014510	FBXL5	4	79598144	0.185598	0.00798003	0.386819		F-box and leucine-rich repeat protein 5 [Source:HGNC Symbol;Acc:HGNC:13602]
ENSGALT00000025305		C4orf15	4	85901671	-0.548947	0.00715027	0.377097
NM_001006464	ENSGALG00000003630	C11orf10	5	164322	-0.219373	0.0047268	0.350674		Transmembrane protein 258 [Source:UniProtKB/Swiss-Prot;Acc:Q76LT9]
ENSGALT00000007192		RAD51	5	963966	-0.372334	0.00326356	0.300424
ENSGALT00000007057	ENSGALG00000026382	OLF9	5	1042470	0.255795	0.00771153	0.38193		Olfactory receptor-like protein COR9 [Source:UniProtKB/Swiss-Prot;Acc:Q98914]
NM_001012568	ENSGALG00000011685	CSTF3	5	5855932	0.361477	0.00233618	0.279806		cleavage stimulation factor subunit 3 [Source:RefSeq peptide;Acc:NP_001012586]
ENSGALT00000019117	ENSGALG00000011695	HIPK3	5	5898036	0.504466	0.00862991	0.395363		homeodomain-interacting protein kinase 3 [Source:RefSeq peptide;Acc:NP_001186340]
ENSGALT00000032732		BMAL1	5	8522873	0.267202	0.00240731	0.279806
ENSGALT00000010676	ENSGALG00000006613	CTSD	5	15225835	0.358123	0.00334321	0.300424		Cathepsin D Cathepsin D light chain Cathepsin D heavy chain [Source:UniProtKB/Swiss-Prot;Acc:Q05744]
ENSGALT00000032701	ENSGALG00000020497	IFITM10	5	15244061	0.423409	0.00191762	0.266798		interferon induced transmembrane protein 10 [Source:HGNC Symbol;Acc:HGNC:40022]
NM_001031183	ENSGALG00000007037	SAPS3	5	17727723	-0.370562	0.00365694	0.31408		Serine/threonine-protein phosphatase 6 regulatory subunit 3 [Source:UniProtKB/Swiss-Prot;Acc:Q5F471]
ENSGALT00000011466	ENSGALG00000007077	CPT1A	5	17889470	0.273355	0.00302796	0.300424		carnitine O-palmitoyltransferase 1, liver isoform [Source:RefSeq peptide;Acc:NP_001012916]
ENSGALT00000038706		Q5ZK53	5	18741406	-0.375794	0.00956593	0.395363
NM_001031194	ENSGALG00000008991	VPS39	5	27771210	-0.275566	0.0054816	0.355806		vam6/Vps39-like protein [Source:RefSeq peptide;Acc:NP_001026365]
ENSGALT00000014809	ENSGALG00000009097	SNAP23	5	27881718	-0.536373	3.84761e-05	0.0412509		synaptosomal-associated protein 23 [Source:RefSeq peptide;Acc:NP_001186595]
ENSGALT00000014915	ENSGALG00000009156	CDAN1	5	28042117	-1.16073	3.32621e-06	0.00757794	Bélteky et al., 2016	codanin 1 [Source:HGNC Symbol;Acc:HGNC:1713]
ENSGALT00000014950	ENSGALG00000009176	TTBK2	5	28112300	0.609811	0.000330191	0.133817		tau tubulin kinase 2 [Source:HGNC Symbol;Acc:HGNC:19141]
ENSGALT00000015050	ENSGALG00000009249	UBR1	5	28207649	0.249258	0.00246774	0.279806		ubiquitin protein ligase E3 component n-recognin 1 [Source:HGNC Symbol;Acc:HGNC:16808]
ENSGALT00000015206	ENSGALG00000009338	ZFYVE1	5	28605767	0.277306	0.000700296	0.178479		zinc finger FYVE domain-containing protein 1 [Source:RefSeq peptide;Acc:NP_001186615]
NM_204639	ENSGALG00000009352	DPF3	5	28669154	-0.370145	0.00369332	0.31408		zinc finger protein DPF3 [Source:RefSeq peptide;Acc:NP_989970]
ENSGALT00000015509	ENSGALG00000009526	VTI1B	5	31185740	-0.309901	0.00314233	0.300424		vesicle transport through interaction with t-SNAREs 1B [Source:HGNC Symbol;Acc:HGNC:17793]
ENSGALT00000015549	ENSGALG00000009552	LOC423277	5	31237783	-1.17681	0.00020569	0.105691		Galectin [Source:UniProtKB/TrEMBL;Acc:E1BT42]
ENSGALT00000016142		B3STQ5	5	36684921	0.474657	0.000705062	0.178479
ENSGALT00000032565	ENSGALG00000020419	LIN52	5	40146298	-0.265046	0.0061693	0.357372		Protein lin-52 homolog [Source:UniProtKB/Swiss-Prot;Acc:Q5ZJQ3]
ENSGALT00000019340	ENSGALG00000011855	RHOJ	5	55999107	0.291484	0.00573742	0.357372		rho-related GTP-binding protein RhoJ [Source:RefSeq peptide;Acc:NP_001264477]
ENSGALT00000020311	ENSGALG00000012426	DDHD1	5	60958495	0.244877	0.00972061	0.39813		DDHD domain containing 1 [Source:HGNC Symbol;Acc:HGNC:19714]
ENSGALT00000034268	ENSGALG00000021261	ENSGALG00000021261	6	4148257	-0.36621	0.00606945	0.357372		Uncharacterized protein [Source:UniProtKB/TrEMBL;Acc:F1NJK0]
ENSGALT00000003834	ENSGALG00000002432	DYDC1	6	5484912	1.2159	1.10474e-05	0.0223722		DPY30 domain-containing protein 1 [Source:RefSeq peptide;Acc:NP_001186446]
NM_204349	ENSGALG00000002507	MBL2	6	5578096	0.623704	0.00584196	0.357372	Bélteky et al., 2016	soluble mannose-binding lectin precursor [Source:RefSeq peptide;Acc:NP_989680]
ENSGALT00000034212	ENSGALG00000021231	C10ORF57	6	6180971	0.702204	0.000355473	0.137848		transmembrane protein C10orf57 homolog [Source:RefSeq peptide;Acc:NP_001186452]
NM_204100	ENSGALG00000002703	TFAM	6	6297550	-0.192611	0.00950954	0.395363		transcription factor A, mitochondrial [Source:RefSeq peptide;Acc:NP_989431]
ENSGALT00000004265	ENSGALG00000002705	CISD1	6	6316506	-0.311357	0.00243492	0.279806		CDGSH iron sulfur domain-containing protein 1 [Source:RefSeq peptide;Acc:NP_001186458]
ENSGALT00000004683	ENSGALG00000002961	LOC770313	6	9190518	-0.168102	0.00820463	0.39146		Uncharacterized protein [Source:UniProtKB/TrEMBL;Acc:F1N9F0]
NM_205259	ENSGALG00000003196	ANG	6	10378404	-0.484574	0.00558431	0.355806	Rubin et al., 2010	Angiogenin [Source:UniProtKB/Swiss-Prot;Acc:P27043]
NM_205443	ENSGALG00000005086	PLAU	6	16592063	0.376361	0.00184013	0.26408		urokinase-type plasminogen activator preproprotein [Source:RefSeq peptide;Acc:NP_990774]
NM_204428	ENSGALG00000005169	FUT11	6	17026867	0.262185	0.00142717	0.236469		alpha-(1,3)-fucosyltransferase 11 precursor [Source:RefSeq peptide;Acc:NP_989759]
ENSGALT00000039994		ENSGALG00000023840	6	19271398	0.182188	0.00260017	0.279806
NM_204341	ENSGALG00000014614	TNKS2	6	21005681	-0.505572	0.00734738	0.377097		tankyrase-2 [Source:RefSeq peptide;Acc:NP_989672]
ENSGALT00000010840		FER1L3	6	21532934	0.351786	0.00159359	0.250775
NM_001012905	ENSGALG00000006763	EXOC6	6	21820767	-0.453057	0.00317045	0.300424	Rubin et al., 2010	exocyst complex component 6 [Source:RefSeq peptide;Acc:NP_001012923]
ENSGALT00000039557	ENSGALG00000017419	HPS1	6	23667543	-0.294113	0.0088611	0.395363		Hermansky-Pudlak syndrome 1 [Source:RefSeq peptide;Acc:NP_001026751]
ENSGALT00000011349	ENSGALG00000007014	PYROXD2	6	23673992	-0.351159	0.00154697	0.249521	Bélteky et al., 2016	pyridine nucleotide-disulphide oxidoreductase domain 2 [Source:HGNC Symbol;Acc:HGNC:23517]
NM_001039305	ENSGALG00000007697	MGEA5	6	24104164	0.955065	0.00181718	0.26408	Bélteky et al., 2016	bifunctional protein NCOAT [Source:RefSeq peptide;Acc:NP_001034394]
NM_001031233	ENSGALG00000008099	TRIM8	6	24706986	0.472193	0.00702868	0.375783		tripartite motif-containing protein 8 [Source:RefSeq peptide;Acc:NP_001026404]
ENSGALT00000013171	ENSGALG00000008114	SFXN2	6	24759354	0.286847	0.00602873	0.357372		sideroflexin 2 [Source:HGNC Symbol;Acc:HGNC:16086]
NM_001031234	ENSGALG00000008179	NT5C2	6	24995767	0.420155	0.00438042	0.348635		cytosolic purine 5'-nucleotidase [Source:RefSeq peptide;Acc:NP_001026405]
ENSGALT00000033102	ENSGALG00000008905	HABP2	6	28895083	-0.383417	0.00928514	0.395363		hyaluronan-binding protein 2 preproprotein [Source:RefSeq peptide;Acc:NP_001264308]
ENSGALT00000033099	ENSGALG00000020679	PLEKHS1	6	28992763	0.256101	0.00243427	0.279806		pleckstrin homology domain containing S1 [Source:HGNC Symbol;Acc:HGNC:26285]
NM_001031239	ENSGALG00000009336	FAM45A	6	31488971	-0.262949	0.00559485	0.355806		uncharacterized protein LOC423928 [Source:RefSeq peptide;Acc:NP_001026410]
ENSGALT00000015779	ENSGALG00000009693	CPXM2	6	33456749	0.437691	0.000558014	0.161679	Albert et al., 2012	carboxypeptidase X (M14 family), member 2 [Source:HGNC Symbol;Acc:HGNC:26977]
ENSGALT00000006204	ENSGALG00000003904	MLPH	7	4777806	0.168628	0.0065185	0.361113		melanophilin [Source:RefSeq peptide;Acc:NP_001108552]
NM_204164	ENSGALG00000004338	COL18A1	7	6616326	0.541287	0.00458105	0.350674		collagen, type XVIII, alpha 1 precursor [Source:RefSeq peptide;Acc:NP_989495]
ENSGALT00000007004	ENSGALG00000004394	PCBP3	7	6680825	0.253645	0.00708792	0.377097		poly(rC) binding protein 3 [Source:HGNC Symbol;Acc:HGNC:8651]
ENSGALT00000011356	ENSGALG00000007021	PCNT	7	7112910	0.260961	0.00902477	0.395363		pericentrin [Source:HGNC Symbol;Acc:HGNC:16068]
ENSGALT00000013230	ENSGALG00000008145	TYW5	7	12086840	-0.354946	0.00756538	0.379853		tRNA-yW synthesizing protein 5 [Source:HGNC Symbol;Acc:HGNC:26754]
ENSGALT00000039075		O42124	7	12933358	0.395915	0.0092106	0.395363
NM_001006518	ENSGALG00000008606	NDUFS1	7	13645221	0.440826	0.00269425	0.282215		NADH-ubiquinone oxidoreductase 75 kDa subunit, mitochondrial [Source:RefSeq peptide;Acc:NP_001006518]
ENSGALT00000014307	ENSGALG00000008803	LOC424111	7	14877303	-0.272637	0.00237953	0.279806	Bélteky et al., 2016	Uncharacterized protein [Source:UniProtKB/TrEMBL;Acc:E1BTG5]
ENSGALT00000022743		ACHA	7	17979766	-0.258355	0.000245476	0.117738
ENSGALT00000015557		CYBRD1	7	19456483	0.607041	0.00247066	0.279806
ENSGALT00000015986		LOC424161	7	20057522	-0.851743	0.00208126	0.272738	Bélteky et al., 2016
ENSGALT00000016000	ENSGALG00000009841	FASTKD1	7	20108664	0.195878	0.00464689	0.350674	Bélteky et al., 2016	FAST kinase domains 1 [Source:HGNC Symbol;Acc:HGNC:26150]
NM_001031255	ENSGALG00000011110	DPP4	7	22713218	-0.490286	0.00206488	0.272738		dipeptidyl peptidase 4 [Source:RefSeq peptide;Acc:NP_001026426]
ENSGALT00000019030	ENSGALG00000011645	CLASP1	7	27802735	0.211531	0.00900389	0.395363		cytoplasmic linker associated protein 1 [Source:HGNC Symbol;Acc:HGNC:17088]
ENSGALT00000019048	ENSGALG00000011655	IQCB1	7	27896251	-0.233774	0.00469039	0.350674		IQ motif containing B1 [Source:HGNC Symbol;Acc:HGNC:28949]
NM_204483	ENSGALG00000011778	ITGB5	7	29503485	0.261195	0.00546834	0.355806		integrin beta-5 precursor [Source:RefSeq peptide;Acc:NP_989814]
ENSGALT00000020355	ENSGALG00000012453	EPC2	7	36352314	0.239596	0.00218558	0.278562		enhancer of polycomb homolog 2 (Drosophila) [Source:HGNC Symbol;Acc:HGNC:24543]
NM_204560	ENSGALG00000012551	ACVR1	7	37907942	0.273861	0.0059995	0.357372		Activin receptor type-1 [Source:UniProtKB/Swiss-Prot;Acc:Q90ZK6]
ENSGALT00000004681	ENSGALG00000002960	HMGCS2	8	4271047	-0.484797	0.00560156	0.355806		3-hydroxy-3-methylglutaryl-CoA synthase 2 (mitochondrial) [Source:HGNC Symbol;Acc:HGNC:5008]
ENSGALT00000004839	ENSGALG00000003064	TADA1L	8	4344436	-0.417934	0.000768358	0.181871	Bélteky et al., 2016	transcriptional adaptor 1 (HFI1 homolog, yeast)-like [Source:RefSeq peptide;Acc:NP_001183965]
ENSGALT00000005270	ENSGALG00000003329	GORAB	8	5046290	-0.210672	0.00654951	0.361437		golgin, RAB6-interacting [Source:HGNC Symbol;Acc:HGNC:25676]
NM_204746	ENSGALG00000003429	PBX1	8	5539116	0.393904	0.00963113	0.395363		pre-B-cell leukemia transcription factor 1 [Source:RefSeq peptide;Acc:NP_990077]
ENSGALT00000006703	ENSGALG00000004216	TOR3A	8	6551984	-0.392996	1.48706e-05	0.0269317		torsin family 3, member A [Source:HGNC Symbol;Acc:HGNC:11997]
ENSGALT00000006927	ENSGALG00000004341	LOC424430	8	6914850	0.45787	0.00570181	0.357372	Bélteky et al., 2016	Uncharacterized protein [Source:UniProtKB/TrEMBL;Acc:F1NVJ2]
NM_001031271	ENSGALG00000004728	RGL1	8	7978144	0.37481	0.00442254	0.34894		ral guanine nucleotide dissociation stimulator-like 1 [Source:RefSeq peptide;Acc:NP_001026442]
ENSGALT00000014277	ENSGALG00000008780	CTBS	8	17263000	-0.21311	0.00450478	0.350674		chitobiase, di-N-acetyl- [Source:HGNC Symbol;Acc:HGNC:2496]
NM_001006535	ENSGALG00000008939	FUBP1	8	19591029	0.333311	0.00619608	0.357372		far upstream element-binding protein 1 [Source:RefSeq peptide;Acc:NP_001006535]
ENSGALT00000016617	ENSGALG00000010221	ZSWIM5	8	21668917	0.687742	6.06429e-05	0.0480555		zinc finger, SWIM-type containing 5 [Source:HGNC Symbol;Acc:HGNC:29299]
NM_001031281	ENSGALG00000010234	MMACHC	8	21848762	0.196001	0.00742774	0.377097	Bélteky et al., 2016	methylmalonic aciduria and homocystinuria type C protein homolog [Source:RefSeq peptide;Acc:NP_001026452]
ENSGALT00000038330		ENSGALG00000023300	8	22575656	0.444611	0.00276795	0.28664
NM_204870	ENSGALG00000011031	JAK1	8	29042651	0.457427	0.000965417	0.202249		tyrosine-protein kinase JAK1 [Source:RefSeq peptide;Acc:NP_990201]
ENSGALT00000018020	ENSGALG00000028269	PDE4B	8	29271882	-0.251822	0.00718474	0.377097
ENSGALT00000018103	ENSGALG00000011113	SGIP1	8	29328701	0.384624	0.00917246	0.395363		SH3-domain GRB2-like (endophilin) interacting protein 1 [Source:HGNC Symbol;Acc:HGNC:25412]
NM_001031565	ENSGALG00000011255	LOC429115	8	29563270	-0.211102	0.00642484	0.360711		uncharacterized protein LOC429115 [Source:RefSeq peptide;Acc:NP_001026736]
ENSGALT00000002654	ENSGALG00000001730	DGKD	9	2161319	-0.263432	0.00530964	0.355806		diacylglycerol kinase delta [Source:HGNC Symbol;Acc:HGNC:2851]
ENSGALT00000003692	ENSGALG00000002342	GPC1	9	3778990	0.371015	0.00692298	0.372207		Glypican-1 [Source:UniProtKB/TrEMBL;Acc:F1P150]
ENSGALT00000010346	ENSGALG00000006408	PIGX	9	5720884	-0.565503	0.000452028	0.147119		phosphatidylinositol glycan anchor biosynthesis class X [Source:HGNC Symbol;Acc:HGNC:26046]
ENSGALT00000010342	ENSGALG00000006405	CEP19	9	5721089	-0.40902	0.00373946	0.31408		centrosomal protein of 19 kDa [Source:RefSeq peptide;Acc:NP_001264369]
NM_204262	ENSGALG00000005521	PER2	9	6563407	-0.270543	0.00521217	0.355806		period circadian protein homolog 2 [Source:RefSeq peptide;Acc:NP_989593]
ENSGALT00000004131	ENSGALG00000002623	PCOLCE2	9	11660508	-0.248607	0.00187504	0.264919		procollagen C-endopeptidase enhancer 2 [Source:HGNC Symbol;Acc:HGNC:8739]
NM_205207	ENSGALG00000006855	MFI2	9	13573461	-0.413767	0.00567506	0.357372	Rubin et al., 2010	melanotransferrin precursor [Source:RefSeq peptide;Acc:NP_990538]
ENSGALT00000040125	ENSGALG00000023879	C9H2orf72	9	16227550	-0.88646	1.49586e-06	0.00389478		Uncharacterized protein [Source:UniProtKB/TrEMBL;Acc:F1NXE6]
ENSGALT00000039711		Q5ZHL1	9	17313255	-0.300164	0.00159665	0.250775
NM_001113761	ENSGALG00000008758	B3GNT5	9	17403530	-0.223259	0.00990099	0.404517		UDP-GlcNAc:betaGal beta-1,3-N-acetylglucosaminyltransferase 5 [Source:RefSeq peptide;Acc:NP_001107233]
ENSGALT00000014363		ATP11B	9	17574329	0.318933	0.000324	0.133817
NM_001081502	ENSGALG00000009131	NLGN1	9	20523530	0.513285	0.00957186	0.395363		neuroligin-1 [Source:RefSeq peptide;Acc:NP_001074971]
ENSGALT00000033073	ENSGALG00000009312	RPL22L1	9	21267172	-0.369373	0.009079	0.395363		60S ribosomal protein L22-like 1 [Source:RefSeq peptide;Acc:NP_001264646]
NM_001031321		MFSD1	9	23976937	-0.412913	0.00102046	0.209266
ENSGALT00000039113		OCX32	9	23996273	0.430495	0.00208609	0.272738
ENSGALT00000016894	ENSGALG00000010369	IGSF10	9	25055126	0.230791	0.00615877	0.357372		immunoglobulin superfamily member 10 [Source:HGNC Symbol;Acc:HGNC:26384]
ENSGALT00000016913		ENSGALG00000023498	9	25175606	-0.324503	0.00239609	0.279806	Bélteky et al., 2016
ENSGALT00000003904	ENSGALG00000002475	MALT1	10	303761	-0.236614	0.00210949	0.272738		Uncharacterized protein [Source:UniProtKB/TrEMBL;Acc:E1C736]
ENSGALT00000040332	ENSGALG00000002355	RBPMS	10	478309	-1.37913	7.48326e-09	0.00013639		RNA-binding protein with multiple splicing [Source:UniProtKB/Swiss-Prot;Acc:Q9W6I1]
NM_001005800	ENSGALG00000002279	CSNK1G1	10	585588	0.605851	0.000833417	0.184592		Casein kinase I isoform gamma-1 [Source:UniProtKB/Swiss-Prot;Acc:Q5ZJS0]
ENSGALT00000002583	ENSGALG00000001689	SCAMP2	10	1815996	0.367971	0.000262417	0.121506		secretory carrier membrane protein 2 [Source:HGNC Symbol;Acc:HGNC:10564]
ENSGALT00000004280		LOC415345	10	3697373	-0.383994	0.00124376	0.217583	Bélteky et al., 2016
ENSGALT00000034544		KLF13	10	6558590	0.302583	0.00961533	0.395363
ENSGALT00000006325		TJP1	10	7031505	0.453705	9.5554e-05	0.065747		tight junction protein 1
NM_204181	ENSGALG00000004096	CHRNA7	10	7672069	0.461706	0.000832553	0.184592		neuronal acetylcholine receptor subunit alpha-7 precursor [Source:RefSeq peptide;Acc:NP_989512]
ENSGALT00000022526	ENSGALG00000013893	LOC426295	10	8710356	-0.401932	0.00555944	0.355806		meiosis specific nuclear structural 1 [Source:HGNC Symbol;Acc:HGNC:29636]
ENSGALT00000039134		Q5QIE2	10	9068373	-0.627931	0.002578	0.279806
ENSGALT00000009658	ENSGALG00000006002	WHDC1	10	12776872	0.400823	0.00515559	0.355806		WAS protein homolog associated with actin, golgi membranes and microtubules [Source:HGNC Symbol;Acc:HGNC:30493]
ENSGALT00000010984	ENSGALG00000006793	NTRK3	10	14944528	0.574674	0.00891714	0.395363		NT-3 growth factor receptor precursor [Source:RefSeq peptide;Acc:NP_990500]
ENSGALT00000022561	ENSGALG00000013916	HYPK	10	22279236	-0.244156	0.00584459	0.357372		huntingtin interacting protein K [Source:RefSeq peptide;Acc:NP_001264583]
ENSGALT00000004382	ENSGALG00000002775	FA2H	11	1877222	0.413589	0.000756342	0.181383		fatty acid 2-hydroxylase [Source:HGNC Symbol;Acc:HGNC:21197]
ENSGALT00000039670	ENSGALG00000023724	SNX20	11	6493479	-0.400212	0.00043975	0.147119		sorting nexin 20 [Source:HGNC Symbol;Acc:HGNC:30390]
ENSGALT00000007149	ENSGALG00000004489	LOC415758	11	9085038	-0.413225	0.00526573	0.355806		Uncharacterized protein [Source:UniProtKB/TrEMBL;Acc:E1BSV4]
NM_001031458	ENSGALG00000023650	NUDT19	11	10593185	0.193429	0.00580212	0.357372		Gallus gallus nudix (nucleoside diphosphate linked moiety X)-type motif 19 (NUDT19), nuclear gene encoding mitochondrial protein, mRNA. [Source:RefSeq mRNA;Acc:NM_001031458]
NM_001006128	ENSGALG00000004956	GPI	11	11776934	0.27882	0.000574938	0.161679		glucose-6-phosphate isomerase [Source:RefSeq peptide;Acc:NP_001006128]
ENSGALT00000008264	ENSGALG00000005146	PDP2	11	12162664	-0.288426	0.000411902	0.146069		pyruvate dehyrogenase phosphatase catalytic subunit 2 [Source:HGNC Symbol;Acc:HGNC:30263]
ENSGALT00000039221	ENSGALG00000000424	CMTM3	11	12309581	-0.538092	8.01784e-05	0.0584533		CKLF-like MARVEL transmembrane domain-containing protein 3 [Source:RefSeq peptide;Acc:NP_001001778]
ENSGALT00000008677	ENSGALG00000005402	DYNLRB2	11	16668352	-0.989908	0.00262563	0.279806	Bélteky et al., 2016	Gallus gallus dynein, light chain, roadblock-type 2 (DYNLRB2), mRNA. [Source:RefSeq mRNA;Acc:NM_001277615]
NM_001001760	ENSGALG00000005483	CDH13	11	17690482	-0.285244	0.00330472	0.300424		cadherin-13 precursor [Source:RefSeq peptide;Acc:NP_001001760]
ENSGALT00000038952		ENSGALG00000023499	11	20392615	0.347423	0.00314826	0.300424
ENSGALT00000000929	ENSGALG00000000654	TMED6	11	20894760	-0.264802	0.00168716	0.250934		Uncharacterized protein [Source:UniProtKB/TrEMBL;Acc:F1NSJ0]
NM_001039260	ENSGALG00000000699	WWP2	11	21000438	0.499644	0.000140755	0.0853697	Nätt et al., 2012	NEDD4-like E3 ubiquitin-protein ligase WWP2 [Source:RefSeq peptide;Acc:NP_001034349]
NM_205133	ENSGALG00000001459	TNNC1	12	545700	-0.759062	0.00546579	0.355806		Troponin C, slow skeletal and cardiac muscles [Source:UniProtKB/Swiss-Prot;Acc:P09860]
ENSGALT00000034442		ENSGALG00000021352	12	1037395	-0.269991	0.00555578	0.355806
NM_001142872	ENSGALG00000001945	RFT1	12	1137009	-0.697334	2.01737e-08	0.000183843	Bélteky et al., 2016	protein RFT1 homolog [Source:RefSeq peptide;Acc:NP_001136344]
ENSGALT00000003603		ENSGALG00000002291	12	1792751	-0.307162	0.00887589	0.395363
ENSGALT00000008865	ENSGALG00000005527	APPL1	12	8844733	-0.20033	0.00839724	0.395363		adaptor protein, phosphotyrosine interaction, PH domain and leucine zipper containing 1 [Source:HGNC Symbol;Acc:HGNC:24035]
ENSGALT00000009839		PLXNA1	12	10158645	0.441764	0.00512134	0.355806
ENSGALT00000036244		ENSGALG00000022646	12	10782540	-0.225042	0.000214713	0.105766
ENSGALT00000010080	ENSGALG00000006235	SLC41A3	12	10802689	0.282251	0.00645665	0.360923		solute carrier family 41 member 3 [Source:HGNC Symbol;Acc:HGNC:31046]
ENSGALT00000010576		ENSGALG00000006548	12	11653644	-0.47955	0.000806385	0.183715
ENSGALT00000011817	ENSGALG00000007299	THOC7	12	13826735	-0.618417	0.000188783	0.101199		THO complex subunit 7 homolog [Source:RefSeq peptide;Acc:NP_001091708]
ENSGALT00000036227		ENSGALG00000022638	12	14596997	0.157431	0.00943252	0.395363
ENSGALT00000013484	ENSGALG00000008286	SUMF1	12	19026356	0.212277	0.00183598	0.26408		sulfatase modifying factor 1 [Source:HGNC Symbol;Acc:HGNC:20376]
ENSGALT00000036213		CAND2	12	20105805	0.227604	0.00254657	0.279806
NM_001045827	ENSGALG00000002553	PCDH1	13	1786860	0.392877	0.00079409	0.183715		Gallus gallus protocadherin 1 (PCDH1), mRNA. [Source:RefSeq mRNA;Acc:NM_001045827]
NM_204701	ENSGALG00000002113	LCP2	13	3611379	-0.230572	0.00638166	0.360711		lymphocyte cytosolic protein 2 [Source:RefSeq peptide;Acc:NP_990032]
NM_204410	ENSGALG00000004184	SPARC	13	12997370	0.644857	0.00601309	0.357372		SPARC precursor [Source:RefSeq peptide;Acc:NP_989741]
ENSGALT00000006949	ENSGALG00000004357	ANXA6	13	13107547	0.497339	0.00609517	0.357372		annexin A6 [Source:RefSeq peptide;Acc:NP_990061]
ENSGALT00000007098	ENSGALG00000004460	FOXK1	14	3991855	0.359999	0.00923456	0.395363		forkhead box K1 [Source:HGNC Symbol;Acc:HGNC:23480]
ENSGALT00000007119	ENSGALG00000004471	AP5Z1	14	4020641	0.462277	0.000695314	0.178479		adaptor related protein complex 5, zeta 1 subunit [Source:HGNC Symbol;Acc:HGNC:22197]
ENSGALT00000007438		ENSGALG00000004668	14	4359838	-0.306368	0.00109496	0.212306
ENSGALT00000039662		LOC416655	14	12932832	0.231463	0.00737413	0.377097
ENSGALT00000039311		LOC770114	14	14403164	0.435185	0.00677841	0.368136
ENSGALT00000039277		ENSGALG00000023602	14	14612798	0.27577	0.00522296	0.355806	Bélteky et al., 2016
ENSGALT00000033178		C8orf33	14	14639710	-0.246199	0.00726806	0.377097
ENSGALT00000014994	ENSGALG00000009209	ENSGALG00000009209	14	14743338	-0.400869	0.0012535	0.217583		Uncharacterized protein [Source:UniProtKB/TrEMBL;Acc:E1BW69]
NM_001006183	ENSGALG00000002107	RANBP1	15	1318630	-0.265753	0.0076718	0.381152		ran-specific GTPase-activating protein [Source:RefSeq peptide;Acc:NP_001006183]
ENSGALT00000005399		C12orf65	15	5153114	-0.493828	0.00560143	0.355806
NM_001030658	ENSGALG00000004240	ORAI1	15	5627883	-0.307188	0.00233635	0.279806		calcium release-activated calcium channel protein 1 [Source:RefSeq peptide;Acc:NP_001025829]
NM_001006194	ENSGALG00000007185	COQ5	15	9543634	-0.445679	0.00167935	0.250934		2-methoxy-6-polyprenyl-1,4-benzoquinol methylase, mitochondrial precursor [Source:RefSeq peptide;Acc:NP_001006194]
ENSGALT00000038257	ENSGALG00000023273	VSIG10	15	10162550	-0.137981	0.0090358	0.395363		V-set and immunoglobulin domain containing 10 [Source:HGNC Symbol;Acc:HGNC:26078]
NM_205040	ENSGALG00000027369	DGCR6	15	10351106	-0.286271	0.00190719	0.266798		Protein DGCR6 [Source:UniProtKB/Swiss-Prot;Acc:O73770]
NM_001024578	ENSGALG00000007174	TNFSF15	17	2959452	0.315223	4.52275e-05	0.044843		tumor necrosis factor ligand superfamily member 15 [Source:RefSeq peptide;Acc:NP_001019749]
ENSGALT00000039898	ENSGALG00000005060	ENG	17	5509400	0.302605	0.00711386	0.377097		endoglin precursor [Source:RefSeq peptide;Acc:NP_001074356]
ENSGALT00000005891	ENSGALG00000003712	RAPGEF1	17	6948205	0.363467	0.00959242	0.395363		Rap guanine nucleotide exchange factor 1 [Source:HGNC Symbol;Acc:HGNC:4568]
ENSGALT00000004669	ENSGALG00000002955	ADAMTSL2	17	7645996	-0.252694	0.00665336	0.365254		ADAMTS like 2 [Source:HGNC Symbol;Acc:HGNC:14631]
ENSGALT00000034898	ENSGALG00000001355	NDUFA8	17	9414131	-0.599498	0.00364482	0.31408		NADH dehydrogenase [Source:RefSeq peptide;Acc:NP_001264584]
NM_205358	ENSGALG00000000936	LMX1B	17	10784727	-0.291102	0.00947265	0.395363		LIM/homeobox protein LMX-1.2 [Source:RefSeq peptide;Acc:NP_990689]
ENSGALT00000039539		C17orf48	18	641976	-0.284679	0.00222741	0.279806
ENSGALT00000034920	ENSGALG00000001163	NDEL1	18	1663249	-0.244677	0.00959083	0.395363		Nuclear distribution protein nudE-like 1 [Source:UniProtKB/Swiss-Prot;Acc:Q5ZKH4]
ENSGALT00000002662	ENSGALG00000001734	LOC769727	18	4116599	-0.897561	0.00475623	0.350674		Uncharacterized protein [Source:UniProtKB/TrEMBL;Acc:E1BUF8]
NM_204225	ENSGALG00000002849	DER	18	4980896	-0.342186	0.0093272	0.395363		D-erythrulose reductase [Source:RefSeq peptide;Acc:NP_989556]
ENSGALT00000004814		ENSGALG00000003044	18	5895305	0.481574	0.00166306	0.250934
ENSGALT00000007297		A5A748	18	9200812	-0.363285	0.00780779	0.38268
ENSGALT00000028106	ENSGALG00000017418	NPTX1	18	9473228	0.313768	0.00218016	0.278562		neuronal pentraxin I [Source:HGNC Symbol;Acc:HGNC:7952]
ENSGALT00000011280	ENSGALG00000006963	LOC422079	18	9489494	-0.171358	0.00413075	0.334609		endonuclease V [Source:HGNC Symbol;Acc:HGNC:26640]
NM_001101035	ENSGALG00000011219	GIPR	18	9856832	-0.258091	0.00255137	0.279806		glucagon receptor precursor [Source:RefSeq peptide;Acc:NP_001094505]
NM_001001302	ENSGALG00000013781	MYH7	19	7166	0.403265	0.0029278	0.294818		Gallus gallus myosin, heavy chain 7, cardiac muscle, beta (MYH7), mRNA. [Source:RefSeq mRNA;Acc:NM_001001302]
ENSGALT00000040702	ENSGALG00000024101	DNAJC30	19	72230	0.652014	0.00109221	0.212306		DnaJ heat shock protein family (Hsp40) member C30 [Source:HGNC Symbol;Acc:HGNC:16410]
ENSGALT00000001524	ENSGALG00000001028	RNF43	19	564499	-0.369788	1.62542e-05	0.0269317		ring finger protein 43 [Source:HGNC Symbol;Acc:HGNC:18505]
ENSGALT00000001804		Q5ZM29	19	2616232	-0.198646	0.00612101	0.357372
NM_001007482	ENSGALG00000029173	LAT2	19	2827710	-0.172815	0.00454128	0.350674		Gallus gallus linker for activation of T cells family, member 2 (LAT2), mRNA. [Source:RefSeq mRNA;Acc:NM_001007482]
ENSGALT00000002880	ENSGALG00000001861	ENSGALG00000001861	19	4134411	-0.704412	0.00479286	0.350822
ENSGALT00000003347	ENSGALG00000002140	AP2B1	19	4422933	1.24441	0.00306634	0.300424	Rubin et al., 2010	adaptor related protein complex 2, beta 1 subunit [Source:HGNC Symbol;Acc:HGNC:563]
ENSGALT00000004075	ENSGALG00000002587	CRCP	19	4926673	-0.250268	0.000489293	0.15307		CGRP receptor component [Source:HGNC Symbol;Acc:HGNC:17888]
ENSGALT00000039888		ENSGALG00000023808	19	5248909	0.825197	0.00328883	0.300424
ENSGALT00000004993	ENSGALG00000003155	SRR	19	5581601	-0.279992	0.00804549	0.388466		serine racemase [Source:HGNC Symbol;Acc:HGNC:14398]
ENSGALT00000039208	ENSGALG00000023577	TBX2	19	7577346	-0.256676	0.00123646	0.217583		T-box 2 [Source:HGNC Symbol;Acc:HGNC:11597]
ENSGALT00000001439	ENSGALG00000000974	ENSGALG00000000974	20	22671	-0.270721	0.00774267	0.382433		immunoglobulin superfamily member 1 [Source:RefSeq peptide;Acc:NP_001138698]
ENSGALT00000034569		MYBB	20	3613736	-0.271966	0.00962951	0.395363
ENSGALT00000009557	ENSGALG00000005939	ENSGALG00000005939	20	9181211	-0.267494	0.0033461	0.300424		Uncharacterized protein [Source:UniProtKB/TrEMBL;Acc:F1NC20]
ENSGALT00000000797	ENSGALG00000000573	PER3	21	280881	-0.863602	0.00522186	0.355806	Bélteky et al., 2016	period circadian clock 3 [Source:HGNC Symbol;Acc:HGNC:8847]
ENSGALT00000000891	ENSGALG00000000627	DNAJC11	21	517665	-0.251509	0.0058717	0.357372		DnaJ heat shock protein family (Hsp40) member C11 [Source:HGNC Symbol;Acc:HGNC:25570]
NM_001030871	ENSGALG00000001382	CDC2L1	21	1995301	0.20244	0.00860396	0.395363		cell division protein kinase 11 [Source:RefSeq peptide;Acc:NP_001026042]
NM_001007875	ENSGALG00000001489	SSU72	21	2099379	-0.419678	0.00365733	0.31408		RNA polymerase II subunit A C-terminal domain phosphatase SSU72 [Source:UniProtKB/Swiss-Prot;Acc:Q5ZJQ7]
ENSGALT00000002304	ENSGALG00000001515	ATAD3A	21	2156346	-0.274731	0.00927657	0.395363		Uncharacterized protein [Source:UniProtKB/TrEMBL;Acc:E1BRY8]
ENSGALT00000002513		GLTPD1	21	2325211	0.173308	0.00618398	0.357372
NM_001030876	ENSGALG00000002222	NOC2L	21	2871078	0.272829	0.00816114	0.390407		nucleolar complex protein 2 homolog [Source:RefSeq peptide;Acc:NP_001026047]
ENSGALT00000005284	ENSGALG00000003339	MTOR	21	4193566	0.380437	0.00368402	0.31408		mechanistic target of rapamycin (serine/threonine kinase) [Source:HGNC Symbol;Acc:HGNC:3942]
NM_001173529	ENSGALG00000004034	CAPZB	21	4761850	0.251937	0.0087925	0.395363		F-actin-capping protein subunit beta isoforms 1 and 2 [Source:UniProtKB/Swiss-Prot;Acc:P14315]
ENSGALT00000006468	ENSGALG00000004066	HTR6	21	4815999	-0.360292	0.00073753	0.180693		5-hydroxytryptamine receptor 6 [Source:RefSeq peptide;Acc:NP_001166911]
NM_001146044	ENSGALG00000007382	CDA	21	4951470	-0.245132	0.005832	0.357372		cytidine deaminase [Source:RefSeq peptide;Acc:NP_001139516]
ENSGALT00000005934		Q5ZI83	22	2772182	-0.172227	0.00210995	0.272738
ENSGALT00000004527	ENSGALG00000002871	PHACTR4	23	2460097	0.446767	0.0038801	0.319994		phosphatase and actin regulator 4 [Source:HGNC Symbol;Acc:HGNC:25793]
ENSGALT00000041133		Q5ZKX3	23	2543010	-0.286875	0.00635366	0.360711
NM_001114972	ENSGALG00000001003	SEPN1	23	2577618	-0.318399	0.000305415	0.132536		selenoprotein N, 1 precursor [Source:RefSeq peptide;Acc:NP_001108444]
ENSGALT00000002281	ENSGALG00000001502	UTP11L	23	3786127	-0.246831	0.00290453	0.2941		UTP11-like, U3 small nucleolar ribonucleoprotein (yeast) [Source:HGNC Symbol;Acc:HGNC:24329]
NM_001006312	ENSGALG00000002304	ADPRHL2	23	4462263	0.489644	3.27934e-05	0.0373558		poly(ADP-ribose) glycohydrolase ARH3 [Source:RefSeq peptide;Acc:NP_001006312]
ENSGALT00000004964		SMAP2	23	5200807	-0.275101	0.00794754	0.386272
ENSGALT00000040745	ENSGALG00000003287	TMEM39B	23	5358827	-0.444277	0.00268246	0.282215		transmembrane protein 39B [Source:RefSeq peptide;Acc:NP_001006313]
ENSGALT00000000479	ENSGALG00000000356	SLC37A2	24	224142	-0.253873	0.00340406	0.304129		solute carrier family 37 (glucose-6-phosphate transporter), member 2 [Source:HGNC Symbol;Acc:HGNC:20644]
ENSGALT00000010780	ENSGALG00000006663	ARHGEF12	24	3798854	0.50795	0.000743553	0.180693		Rho guanine nucleotide exchange factor 12 [Source:HGNC Symbol;Acc:HGNC:14193]
ENSGALT00000022707	ENSGALG00000014016	MEX3A	25	176590	0.257281	0.00264055	0.279806		mex-3 RNA binding family member A [Source:HGNC Symbol;Acc:HGNC:33482]
ENSGALT00000000600	ENSGALG00000000443	SPAG4	25	691949	1.44946	6.03475e-07	0.00183316	Bélteky et al., 2016
ENSGALT00000040880		ENSGALG00000024195	25	708870	0.357526	0.000490378	0.15307	Bélteky et al., 2016
NM_205250	ENSGALG00000000137	SNRPE	26	1472137	-0.346411	0.00935062	0.395363		Small nuclear ribonucleoprotein E [Source:UniProtKB/Swiss-Prot;Acc:P62303]
ENSGALT00000004037	ENSGALG00000002554	TSPAN2	26	3835928	0.211431	0.00955306	0.395363		tetraspanin 2 [Source:HGNC Symbol;Acc:HGNC:20659]
NM_001080870	ENSGALG00000023780	TREML2	26	4580646	-0.289084	0.00261076	0.279806		triggering receptor expressed on myeloid cells isoform 1 precursor [Source:RefSeq peptide;Acc:NP_001074339]
ENSGALT00000001352	ENSGALG00000000918	CCDC103	27	1259550	-1.10497	2.65034e-05	0.0322034		Uncharacterized protein [Source:UniProtKB/TrEMBL;Acc:F1NE62]
ENSGALT00000000743	ENSGALG00000000538	RNF113A	27	2689834	-0.233355	0.00923273	0.395363		RING finger protein 113A [Source:RefSeq peptide;Acc:NP_001004396]
ENSGALT00000031444	ENSGALG00000019797	LOC428277	27	2741130	-0.25432	0.00554991	0.355806		Uncharacterized protein [Source:UniProtKB/TrEMBL;Acc:E1C1Q7]
ENSGALT00000040396	ENSGALG00000023973	COL1A1	27	2906872	1.23325	0.00667633	0.365414		Collagen alpha-1(I) chain [Source:UniProtKB/TrEMBL;Acc:F1P2H5]
ENSGALT00000001966	ENSGALG00000001287	ABI3	27	3388314	-0.282414	0.00464989	0.350674		ABI family member 3 [Source:HGNC Symbol;Acc:HGNC:29859]
ENSGALT00000006249		TOP2A	27	4092007	-0.165785	0.00808764	0.388466
ENSGALT00000031350	ENSGALG00000019741	PSMC3IP	27	4619822	-0.242753	0.00607268	0.357372		PSMC3 interacting protein [Source:HGNC Symbol;Acc:HGNC:17928]
NM_001006336	ENSGALG00000000238	MVP	28	29827	0.2539	0.00896569	0.395363		major vault protein [Source:RefSeq peptide;Acc:NP_001006336]
NM_001039321	ENSGALG00000001317	HCN2	28	2142776	-0.243952	0.00467173	0.350674
NM_001167689	ENSGALG00000001846	PALM	28	2247576	0.610375	0.00894542	0.395363		Gallus gallus paralemmin (PALM), transcript variant 2, mRNA. [Source:RefSeq mRNA;Acc:NM_001167689]
ENSGALT00000003109	ENSGALG00000001998	R3HDM4	28	2337445	-0.376603	0.00357457	0.31408		R3H domain containing 4 [Source:HGNC Symbol;Acc:HGNC:28270]
NM_001034813	ENSGALG00000000244	CAMK4	28	2507901	-0.395964	0.000557424	0.161679		calcium/calmodulin-dependent protein kinase IV [Source:HGNC Symbol;Acc:HGNC:1464]
ENSGALT00000035427	ENSGALG00000021883	C19orf44	28	3891268	0.153815	0.00721181	0.377097	Rubin et al., 2010	chromosome 19 open reading frame 44 [Source:HGNC Symbol;Acc:HGNC:26141]
ENSGALT00000023131	ENSGALG00000024426	LOC100858282	16_random	90500	-0.178767	0.00629452	0.360711		Uncharacterized protein [Source:UniProtKB/TrEMBL;Acc:H9L0H4]
ENSGALT00000010260	ENSGALG00000006348	RAPGEF3	E22C19W28_E50C23	446119	0.293337	0.00240515	0.279806		Rap guanine nucleotide exchange factor 3 [Source:HGNC Symbol;Acc:HGNC:16629]
NM_001080870	ENSGALG00000023780	TREML2	Un_random	63815428	-0.289084	0.00261076	0.279806		triggering receptor expressed on myeloid cells isoform 1 precursor [Source:RefSeq peptide;Acc:NP_001074339]
NM_205069	ENSGALG00000014891	ITGA1	Z	15099447	0.442652	0.00963137	0.395363		integrin alpha-1 precursor [Source:RefSeq peptide;Acc:NP_990400]
ENSGALT00000032813	ENSGALG00000015167	LOC768768	Z	37023592	-0.222414	0.00686718	0.371398		prune homolog 2 (Drosophila) [Source:HGNC Symbol;Acc:HGNC:25209]
ENSGALT00000020529	ENSGALG00000012572	ENSGALG00000012572	Z	38621161	-0.193557	0.00113194	0.217165		Uncharacterized protein [Source:UniProtKB/TrEMBL;Acc:F1P2G3]
ENSGALT00000037896	ENSGALG00000023157	REEP5	Z	45143711	-0.304708	0.00305117	0.300424		receptor expression-enhancing protein 5 [Source:RefSeq peptide;Acc:NP_001239006]
ENSGALT00000000313	ENSGALG00000000234	EPB41L4A	Z	45393662	-0.289978	0.00557699	0.355806	Bélteky et al., 2016	erythrocyte membrane protein band 4.1 like 4A [Source:HGNC Symbol;Acc:HGNC:13278]
ENSGALT00000000323	ENSGALG00000000244	CAMK4	Z	45715863	-0.565429	0.000274388	0.121975		calcium/calmodulin-dependent protein kinase IV [Source:HGNC Symbol;Acc:HGNC:1464]
ENSGALT00000037630	ENSGALG00000015544	ALDOB	Z	63699797	0.659761	0.000145202	0.0853697		Fructose-bisphosphate aldolase B [Source:UniProtKB/Swiss-Prot;Acc:P07341]
